# Supplementary material for: Types of species of Apionidae (Coleoptera) described by Carl Peter Thunberg (1743–1828) with description of a new genus
Source: Zookeys. 2013 Jun 22;(317):89–101. doi: 10.3897/zookeys.317.5477 (PMC3744141; doi:10.3897/zookeys.317.5477)
Supplement: XML Treatment for Apion craccae [file zookeys.317.5477-treatment1.xml]

<!DOCTYPE tp:taxon-treatment
  PUBLIC "-//TaxonX//DTD Taxonomic Treatment Publishing DTD v0 20100105//EN" "tax-treatment-NSO.dtd">
<tp:taxon-treatment xmlns:tp="http://www.plazi.org/taxpub"><tp:treatment-meta><mixed-citation publication-type="journal"><person-group><name><surname>Alonso-Zarazaga</surname><given-names>Miguel A.</given-names></name></person-group><article-title>Types of species of Apionidae (Coleoptera) described by Carl Peter Thunberg (1743–1828) with description of a new genus</article-title><source>Zookeys</source><day>22</day><month>6</month><year>2013</year><volume>2013</volume><issue>317</issue><fpage>89</fpage><lpage>101</lpage><pub-id pub-id-type="doi">10.3897/zookeys.317.5477</pub-id></mixed-citation></tp:treatment-meta><tp:nomenclature><tp:taxon-name>
                        <tp:taxon-name-part taxon-name-part-type="genus">Apion</tp:taxon-name-part>
                        <tp:taxon-name-part taxon-name-part-type="species">craccae</tp:taxon-name-part>
                        <object-id xmlns:xlink="http://www.w3.org/1999/xlink" xlink:type="simple">http://species-id.net/wiki/Apion_craccae</object-id>
                    </tp:taxon-name><tp:taxon-authority>Thunberg, 1813: 382</tp:taxon-authority></tp:nomenclature><tp:treatment-sec sec-type="Original description"><title>Original description.</title><p><italic>A. craccae</italic>: nigrum opacum, elytris striatis. *.</p><p><italic>Magnitudine</italic> pulicis, globosum, nigrum, opacum, omnino simile A. craccae, europaeo.</p></tp:treatment-sec><tp:treatment-sec sec-type="Material studied"><title>Material studied.</title><p>I have received four specimens from the collection Thunberg: 539, Mus.Thunb. Pierced midway with a long thin pin without head, abdomen glued to a white card below.</p><p>1188, Cap. Pierced low with a short thick pin with head.</p><p>1189, Sv. Pierced midway with a long thin pin with head. The abbreviation “Sv.” stands for “Svecia” [= Sweden].</p><p>15075, no data. Pierced midway with a long thin pin with head.</p><p>The specimen with the number 1188 has a further label reading “Cap” and is here designated as lectotype and labelled accordingly. Although the specimens with the numbers 539, 1189 and 15075 are pinned in a similar manner, they cannot be considered as syntypes as their label data do not conform with the original locality, Cape Province, as it can be inferred from the title of the article. However, all four specimens belong to the same species, the European <italic><tp:taxon-name>Oxystoma craccae</tp:taxon-name></italic> (Linnaeus, 1767). <italic><tp:taxon-name>Apion craccae</tp:taxon-name></italic> Thunberg, 1813 is thus a new synonym of the name of Linnaeus’ species. It is almost certain that the locality on the lectotype is a mistake.</p></tp:treatment-sec></tp:taxon-treatment>
