# Supplementary material for: Types of species of Apionidae (Coleoptera) described by Carl Peter Thunberg (1743–1828) with description of a new genus
Source: Zookeys. 2013 Jun 22;(317):89–101. doi: 10.3897/zookeys.317.5477 (PMC3744141; doi:10.3897/zookeys.317.5477)
Supplement: XML Treatment for Apion limbatum [file zookeys.317.5477-treatment2.xml]

<!DOCTYPE tp:taxon-treatment
  PUBLIC "-//TaxonX//DTD Taxonomic Treatment Publishing DTD v0 20100105//EN" "tax-treatment-NSO.dtd">
<tp:taxon-treatment xmlns:tp="http://www.plazi.org/taxpub"><tp:treatment-meta><mixed-citation publication-type="journal"><person-group><name><surname>Alonso-Zarazaga</surname><given-names>Miguel A.</given-names></name></person-group><article-title>Types of species of Apionidae (Coleoptera) described by Carl Peter Thunberg (1743–1828) with description of a new genus</article-title><source>Zookeys</source><day>22</day><month>6</month><year>2013</year><volume>2013</volume><issue>317</issue><fpage>89</fpage><lpage>101</lpage><pub-id pub-id-type="doi">10.3897/zookeys.317.5477</pub-id></mixed-citation></tp:treatment-meta><tp:nomenclature><tp:taxon-name>
                        <tp:taxon-name-part taxon-name-part-type="genus">Apion</tp:taxon-name-part>
                        <tp:taxon-name-part taxon-name-part-type="species">limbatum</tp:taxon-name-part>
                        <object-id xmlns:xlink="http://www.w3.org/1999/xlink" xlink:type="simple">http://species-id.net/wiki/Apion_limbatum</object-id>
                    </tp:taxon-name><tp:taxon-authority>Thunberg, 1813: 382</tp:taxon-authority><xref ref-type="fig" rid="F1">Figs 1–2</xref><xref ref-type="fig" rid="F2">, 6</xref><xref ref-type="fig" rid="F3">–11</xref></tp:nomenclature><tp:treatment-sec sec-type="Original description"><title>Original description.</title><p><italic>A. limbatum</italic>: cinereo-fuscum, elytrorum sutura basi margineque externo albidis.</p><p><italic>Magnitudo</italic> minoris pediculi; totum glabrum, cinereo-coerulescens.</p><!--PageBreak--><p><italic>Elytra</italic> striata sutura basi margineque externo albo.</p><p><italic>Pedes</italic> inermes.</p></tp:treatment-sec><tp:treatment-sec sec-type="Material studied"><title>Material studied.</title><p>One male specimen, glued to a pin 20.4 mm long and 0.59 mm in diameter with the following data: 1293, Cap. The original Thunberg labels, which I have not seen, read: “<italic>Apion</italic>” (genus label) and “<italic>limbatum</italic>. Cap.” (species label). It is here designated as the lectotype of this species. The specimen is severely damaged, the abdomen is broken and separated from the body and the elytra are open, but fortunately all legs and antennae are entire. I have been able to recover the abdomen and prepare the remainder of the ventrites, terminalia and genitalia in a drop of DMHF (water- or ethanol-soluble resin) on an acetate card. Study of the specimen showed it to be a member of an hitherto undescribed genus, which is described below.</p><fig id="F1" position="float" orientation="portrait"><label>Figures 1–5.</label><caption><p>Type specimens in Thunberg’s collection <bold>1</bold> <italic><tp:taxon-name>Apion limbatum</tp:taxon-name></italic> Thunberg, 1813, lectotype male, dorsal view <bold>2</bold> <italic><tp:taxon-name>Apion limbatum</tp:taxon-name></italic> Thunberg, 1813, lectotype male, lateral view <bold>3</bold> <italic><tp:taxon-name>Apion astragali</tp:taxon-name></italic> Thunberg, 1815, lectotype male, dorsolateral view <bold>4</bold> <italic><tp:taxon-name>Apion punctigerum</tp:taxon-name></italic> Thunberg, 1815, lectotype, dorsolateral view <bold>5</bold> <italic><tp:taxon-name>Apion sanguineum</tp:taxon-name></italic> Thunberg, 1815, syntype, dorsal view.</p></caption><graphic xmlns:xlink="http://www.w3.org/1999/xlink" xlink:href="ZooKeys-317-089-g001.jpg" position="float" orientation="portrait" xlink:type="simple"/></fig><fig id="F2" position="float" orientation="portrait"><label>Figures 6–8.</label><caption><p><italic><tp:taxon-name>Thunbergapion limbatum</tp:taxon-name></italic> (Thunberg, 1813) <bold>6</bold> Abdominal sternites, ventral view <bold>7</bold> Male pygidium, dorsal view <bold>8</bold> Male ninth sternite (spiculum gastrale). Scale: 100 µm.</p></caption><graphic xmlns:xlink="http://www.w3.org/1999/xlink" xlink:href="ZooKeys-317-089-g002.jpg" position="float" orientation="portrait" xlink:type="simple"/></fig><fig id="F3" position="float" orientation="portrait"><label>Figures 9–11.</label><caption><p><italic><tp:taxon-name>Thunbergapion limbatum</tp:taxon-name></italic> (Thunberg, 1813) <bold>9</bold> Penis, dorsal view, inner sac armature figured outside <bold>10</bold> Penis, lateral view <bold>11</bold> Tegmen, dorsal view. Scale: 100 µm.</p></caption><graphic xmlns:xlink="http://www.w3.org/1999/xlink" xlink:href="ZooKeys-317-089-g003.jpg" position="float" orientation="portrait" xlink:type="simple"/></fig><!--PageBreak--></tp:treatment-sec></tp:taxon-treatment>
