# Supplementary material for: Types of species of Apionidae (Coleoptera) described by Carl Peter Thunberg (1743–1828) with description of a new genus
Source: Zookeys. 2013 Jun 22;(317):89–101. doi: 10.3897/zookeys.317.5477 (PMC3744141; doi:10.3897/zookeys.317.5477)
Supplement: XML Treatment for Apion sanguineum [file zookeys.317.5477-treatment3.xml]

<!DOCTYPE tp:taxon-treatment
  PUBLIC "-//TaxonX//DTD Taxonomic Treatment Publishing DTD v0 20100105//EN" "tax-treatment-NSO.dtd">
<tp:taxon-treatment xmlns:tp="http://www.plazi.org/taxpub"><tp:treatment-meta><mixed-citation publication-type="journal"><person-group><name><surname>Alonso-Zarazaga</surname><given-names>Miguel A.</given-names></name></person-group><article-title>Types of species of Apionidae (Coleoptera) described by Carl Peter Thunberg (1743–1828) with description of a new genus</article-title><source>Zookeys</source><day>22</day><month>6</month><year>2013</year><volume>2013</volume><issue>317</issue><fpage>89</fpage><lpage>101</lpage><pub-id pub-id-type="doi">10.3897/zookeys.317.5477</pub-id></mixed-citation></tp:treatment-meta><tp:nomenclature><tp:taxon-name>
                        <tp:taxon-name-part taxon-name-part-type="genus">Apion</tp:taxon-name-part>
                        <tp:taxon-name-part taxon-name-part-type="species">sanguineum</tp:taxon-name-part>
                    </tp:taxon-name><tp:taxon-authority>Thunberg, 1815: 118</tp:taxon-authority><xref ref-type="fig" rid="F1">Fig. 5</xref></tp:nomenclature><tp:treatment-sec sec-type="Note"><title>Note.</title><p>This species is represented by a single pinned specimen belonging, as usually accepted, to the genus <italic><tp:taxon-name>Tanaos</tp:taxon-name></italic>. I refrain from redescribing it here, since a revision of <italic><tp:taxon-name>Tanaos</tp:taxon-name></italic> is in preparation by my good colleague and friend Dr. Marek Wanat (Wrocław, Poland).</p></tp:treatment-sec><tp:treatment-sec><!--Section generated to contain objects referenced in tp:taxon-treatment.--><fig id="F1" position="float" orientation="portrait"><label>Figures 1–5.</label><caption><p>Type specimens in Thunberg’s collection <bold>1</bold> <italic><tp:taxon-name>Apion limbatum</tp:taxon-name></italic> Thunberg, 1813, lectotype male, dorsal view <bold>2</bold> <italic><tp:taxon-name>Apion limbatum</tp:taxon-name></italic> Thunberg, 1813, lectotype male, lateral view <bold>3</bold> <italic><tp:taxon-name>Apion astragali</tp:taxon-name></italic> Thunberg, 1815, lectotype male, dorsolateral view <bold>4</bold> <italic><tp:taxon-name>Apion punctigerum</tp:taxon-name></italic> Thunberg, 1815, lectotype, dorsolateral view <bold>5</bold> <italic><tp:taxon-name>Apion sanguineum</tp:taxon-name></italic> Thunberg, 1815, syntype, dorsal view.</p></caption><graphic xmlns:xlink="http://www.w3.org/1999/xlink" xlink:href="ZooKeys-317-089-g001.jpg" position="float" orientation="portrait" xlink:type="simple"/></fig></tp:treatment-sec></tp:taxon-treatment>
