# Supplementary material for: Types of species of Apionidae (Coleoptera) described by Carl Peter Thunberg (1743–1828) with description of a new genus
Source: Zookeys. 2013 Jun 22;(317):89–101. doi: 10.3897/zookeys.317.5477 (PMC3744141; doi:10.3897/zookeys.317.5477)
Supplement: XML Treatment for Apion punctigerum [file zookeys.317.5477-treatment4.xml]

<!DOCTYPE tp:taxon-treatment
  PUBLIC "-//TaxonX//DTD Taxonomic Treatment Publishing DTD v0 20100105//EN" "tax-treatment-NSO.dtd">
<tp:taxon-treatment xmlns:tp="http://www.plazi.org/taxpub"><tp:treatment-meta><mixed-citation publication-type="journal"><person-group><name><surname>Alonso-Zarazaga</surname><given-names>Miguel A.</given-names></name></person-group><article-title>Types of species of Apionidae (Coleoptera) described by Carl Peter Thunberg (1743–1828) with description of a new genus</article-title><source>Zookeys</source><day>22</day><month>6</month><year>2013</year><volume>2013</volume><issue>317</issue><fpage>89</fpage><lpage>101</lpage><pub-id pub-id-type="doi">10.3897/zookeys.317.5477</pub-id></mixed-citation></tp:treatment-meta><tp:nomenclature><tp:taxon-name>
                        <tp:taxon-name-part taxon-name-part-type="genus">Apion</tp:taxon-name-part>
                        <tp:taxon-name-part taxon-name-part-type="species">punctigerum</tp:taxon-name-part>
                        <object-id xmlns:xlink="http://www.w3.org/1999/xlink" xlink:type="simple">http://species-id.net/wiki/Apion_punctigerum</object-id>
                    </tp:taxon-name><tp:taxon-authority>Thunberg, 1815: 118</tp:taxon-authority><xref ref-type="fig" rid="F1">Fig. 4</xref></tp:nomenclature><tp:treatment-sec sec-type="Original description"><title>Original description.</title><p><italic>A. punctigerum</italic>: niger, elytris nigris, striatis.</p><p><italic>Habitat</italic> in Smolandia Sveciae.</p><p><italic>Magnitudine</italic> pediculi totus opacus, niger.</p><p><italic>Elytra</italic> gibba, striata, atra.</p></tp:treatment-sec><tp:treatment-sec sec-type="Material studied"><title>Material studied.</title><p>I have received three specimens, as follows: one divided into three parts and glued onto a square white card, this on a short thin pin with head, with data: 543a, Mus. Thunb.; one headless, worn, pinned high on a long thin pin with head, with data: 543b, Mus. Thunb.; and a third glued to a rectangular label, this on a short thick pin with head, with data: 1191, Smol. The first specimen is a female of <italic><tp:taxon-name>Aspidapion radiolus</tp:taxon-name></italic> (Marsham, 1802), the second a female of either <italic><tp:taxon-name>Ceratapion gibbirostre</tp:taxon-name></italic> (Gyllenhal, 1813) or <italic><tp:taxon-name>Curculio carduorum</tp:taxon-name></italic> (Kirby, 1808), and the third is an etiolated (probably female) specimen of <italic><tp:taxon-name>Ischnopterapion (Ischnopterapion) loti</tp:taxon-name></italic> (Kirby, 1808). The first two are coloured brightly, with the elytra more or less metallic, and do not fit Thunberg’s description. The third fits Thunberg’s description, although the body colour has become brownish, and is labelled with the type locality, Smolandia (= Småland, Sweden). I hereby designate this specimen as the lectotype of <italic><tp:taxon-name>Apion punctigerum</tp:taxon-name></italic> Thunberg, 1815, and its name becomes a new synonym of that of <italic><tp:taxon-name>Ischnopterapion loti</tp:taxon-name></italic>.</p></tp:treatment-sec><tp:treatment-sec><!--Section generated to contain objects referenced in tp:taxon-treatment.--><fig id="F1" position="float" orientation="portrait"><label>Figures 1–5.</label><caption><p>Type specimens in Thunberg’s collection <bold>1</bold> <italic><tp:taxon-name>Apion limbatum</tp:taxon-name></italic> Thunberg, 1813, lectotype male, dorsal view <bold>2</bold> <italic><tp:taxon-name>Apion limbatum</tp:taxon-name></italic> Thunberg, 1813, lectotype male, lateral view <bold>3</bold> <italic><tp:taxon-name>Apion astragali</tp:taxon-name></italic> Thunberg, 1815, lectotype male, dorsolateral view <bold>4</bold> <italic><tp:taxon-name>Apion punctigerum</tp:taxon-name></italic> Thunberg, 1815, lectotype, dorsolateral view <bold>5</bold> <italic><tp:taxon-name>Apion sanguineum</tp:taxon-name></italic> Thunberg, 1815, syntype, dorsal view.</p></caption><graphic xmlns:xlink="http://www.w3.org/1999/xlink" xlink:href="ZooKeys-317-089-g001.jpg" position="float" orientation="portrait" xlink:type="simple"/></fig></tp:treatment-sec></tp:taxon-treatment>
