# Supplementary material for: Types of species of Apionidae (Coleoptera) described by Carl Peter Thunberg (1743–1828) with description of a new genus
Source: Zookeys. 2013 Jun 22;(317):89–101. doi: 10.3897/zookeys.317.5477 (PMC3744141; doi:10.3897/zookeys.317.5477)
Supplement: XML Treatment for Apion astragali [file zookeys.317.5477-treatment5.xml]

<!DOCTYPE tp:taxon-treatment
  PUBLIC "-//TaxonX//DTD Taxonomic Treatment Publishing DTD v0 20100105//EN" "tax-treatment-NSO.dtd">
<tp:taxon-treatment xmlns:tp="http://www.plazi.org/taxpub"><tp:treatment-meta><mixed-citation publication-type="journal"><person-group><name><surname>Alonso-Zarazaga</surname><given-names>Miguel A.</given-names></name></person-group><article-title>Types of species of Apionidae (Coleoptera) described by Carl Peter Thunberg (1743–1828) with description of a new genus</article-title><source>Zookeys</source><day>22</day><month>6</month><year>2013</year><volume>2013</volume><issue>317</issue><fpage>89</fpage><lpage>101</lpage><pub-id pub-id-type="doi">10.3897/zookeys.317.5477</pub-id></mixed-citation></tp:treatment-meta><tp:nomenclature><tp:taxon-name>
                        <tp:taxon-name-part taxon-name-part-type="genus">Apion</tp:taxon-name-part>
                        <tp:taxon-name-part taxon-name-part-type="species">astragali</tp:taxon-name-part>
                        <object-id xmlns:xlink="http://www.w3.org/1999/xlink" xlink:type="simple">http://species-id.net/wiki/Apion_astragali</object-id>
                    </tp:taxon-name><tp:taxon-authority>Thunberg, 1815: 118</tp:taxon-authority><xref ref-type="fig" rid="F1">Fig. 3</xref></tp:nomenclature><tp:treatment-sec sec-type="Original description"><title>Original description.</title><p><italic>A. Astragali</italic>: caerulescens nitidus, elytris striatis.</p><p><italic>Habitat</italic> in Vestrogothia Sveciae.</p><p><italic>Totus</italic> supra nitens, caerulescens; subtus magis niger magnitudine pediculi.</p><p><italic>Elytra</italic> gibba, striata.</p></tp:treatment-sec><tp:treatment-sec sec-type="Material studied"><title>Material studied.</title><p>I have received three specimens with red type labels as above, carrying the numbers 1206, 1289 and 1290. Only specimen nr. 1289 has an additional label reading “Vestrog.”. This specimen, pinned high on a long pin with head, is <!--PageBreak-->a female <italic><tp:taxon-name>Pseudoprotapion astragali</tp:taxon-name></italic> (Paykull, 1800) and is here designated as lectotype. This allows establishment of the following new synonymy: <italic><tp:taxon-name>Pseudoprotapion astragali</tp:taxon-name></italic> (Paykull, 1800) = <italic><tp:taxon-name>Apion astragali</tp:taxon-name></italic> Thunberg, 1815. Specimen 1206 is a male of the same species and is designated as paralectotype. However, specimen 1290 does not fit the original description and is not considered to represent a syntype, not being bright bluish as the others but dull bronze-black. It is a female of <italic><tp:taxon-name>Aspidapion radiolus</tp:taxon-name></italic> (Marsham, 1802). Thunberg’s original species label of this specimen carries a question mark and the letter β, in contrast with the other two, which carry the letter α.</p></tp:treatment-sec><tp:treatment-sec><!--Section generated to contain objects referenced in tp:taxon-treatment.--><fig id="F1" position="float" orientation="portrait"><label>Figures 1–5.</label><caption><p>Type specimens in Thunberg’s collection <bold>1</bold> <italic><tp:taxon-name>Apion limbatum</tp:taxon-name></italic> Thunberg, 1813, lectotype male, dorsal view <bold>2</bold> <italic><tp:taxon-name>Apion limbatum</tp:taxon-name></italic> Thunberg, 1813, lectotype male, lateral view <bold>3</bold> <italic><tp:taxon-name>Apion astragali</tp:taxon-name></italic> Thunberg, 1815, lectotype male, dorsolateral view <bold>4</bold> <italic><tp:taxon-name>Apion punctigerum</tp:taxon-name></italic> Thunberg, 1815, lectotype, dorsolateral view <bold>5</bold> <italic><tp:taxon-name>Apion sanguineum</tp:taxon-name></italic> Thunberg, 1815, syntype, dorsal view.</p></caption><graphic xmlns:xlink="http://www.w3.org/1999/xlink" xlink:href="ZooKeys-317-089-g001.jpg" position="float" orientation="portrait" xlink:type="simple"/></fig></tp:treatment-sec></tp:taxon-treatment>
