# Supplementary material for: Types of species of Apionidae (Coleoptera) described by Carl Peter Thunberg (1743–1828) with description of a new genus
Source: Zookeys. 2013 Jun 22;(317):89–101. doi: 10.3897/zookeys.317.5477 (PMC3744141; doi:10.3897/zookeys.317.5477)
Supplement: XML Treatment for Thunbergapion [file zookeys.317.5477-treatment6.xml]

<!DOCTYPE tp:taxon-treatment
  PUBLIC "-//TaxonX//DTD Taxonomic Treatment Publishing DTD v0 20100105//EN" "tax-treatment-NSO.dtd">
<tp:taxon-treatment xmlns:tp="http://www.plazi.org/taxpub"><tp:treatment-meta><mixed-citation publication-type="journal"><person-group><name><surname>Alonso-Zarazaga</surname><given-names>Miguel A.</given-names></name></person-group><article-title>Types of species of Apionidae (Coleoptera) described by Carl Peter Thunberg (1743–1828) with description of a new genus</article-title><source>Zookeys</source><day>22</day><month>6</month><year>2013</year><volume>2013</volume><issue>317</issue><fpage>89</fpage><lpage>101</lpage><pub-id pub-id-type="doi">10.3897/zookeys.317.5477</pub-id></mixed-citation></tp:treatment-meta><tp:nomenclature><tp:taxon-name>
                        <tp:taxon-name-part taxon-name-part-type="genus">Thunbergapion</tp:taxon-name-part>
                        <object-id xmlns:xlink="http://www.w3.org/1999/xlink" xlink:type="simple">urn:lsid:zoobank.org:act:EAAA82B8-0D85-462D-8659-E2F4A1D2FA47</object-id>
                        <object-id xmlns:xlink="http://www.w3.org/1999/xlink" xlink:type="simple">http://species-id.net/wiki/Thunbergapion</object-id>
                    </tp:taxon-name><tp:taxon-authority>Alonso-Zarazaga</tp:taxon-authority><tp:taxon-status xmlns:xlink="http://www.w3.org/1999/xlink" xlink:type="simple">gen. n.</tp:taxon-status><xref ref-type="fig" rid="F1">Figs 1–2</xref><xref ref-type="fig" rid="F2">, 6</xref><xref ref-type="fig" rid="F3">–11</xref></tp:nomenclature><tp:treatment-sec sec-type="Type species"><title>Type species.</title><p><italic><tp:taxon-name>Apion limbatum</tp:taxon-name></italic> Thunberg, 1813. Gender neuter.</p></tp:treatment-sec><tp:treatment-sec sec-type="Description"><title>Description.</title><p>With the characters of tribe <tp:taxon-name>Aplemonini</tp:taxon-name> Kissinger, 1968, as detailed by <xref ref-type="bibr" rid="B1">Alonso-Zarazaga (1990: 88)</xref>.</p><p><italic>Integument</italic>. Colour black, elytra with a faint leaden-bluish glint.</p><p><italic>Vestiture</italic> subsquamose, scales elliptical to lanceolate, in one ordered row on each interstria, sometimes row disordered in the middle of some interstriae. Pronotal vestiture centripetal.</p><p><italic>Rostrum</italic> 1.28 × as long as pronotum, sparsely squamose in basal third, almost glabrous in apical two thirds, in dorsal view sides slightly convergent to mesorostrum, tubiform from mesorostrum to apex, 5.2 × as long as wide at apex, mesorostrum not dilated, punctures dense and large at base, becoming progressively less dense and smaller towards apex, integument scarcely microreticulate, bright; in side view straight at basal half, weakly deflexed and curved in apical half. Scrobes weakly sulciform.</p><p><italic>Head</italic> short, separated from occiput by a dorsal transversal depression, forehead little narrower than rostral apex, with two irregular lines of scale-bearing punctures near inner margin of eyes and a central oblong-elliptical, moderately deep fovea. Eyes slightly oblong, moderately convex. Temples very short, ca. ¼ length of eye.</p><p><italic>Antennae</italic> inserted at basal 0.33 of rostrum. Scapes moderately long, 1.33 × as long as mesorostral width. Clubs elongate, fusiform, 2.6 × as long as wide, sutures visible.</p><p><italic>Pronotum</italic> moderately transverse, 0.90 × as long as wide, maximum width near middle, weakly narrowed towards base, more strongly so towards apex. Basal flange absent. Prescutellar fovea obsolete, reduced to a very weak oblong depression near base, not longer than a puncture. Base straight.</p><p><italic>Scutellum</italic> small, subtriangular, glabrous, impunctate.</p><p><italic>Elytra</italic> oval-elongate, ca. 1.6 × as long as wide (a more precise measure impossible due to the condition of the specimen), widest at middle, humeral calli moderately developed. Striae at apex joining 1+2+9, 3+4, 5+6, 7+8, 2<sup>nd</sup> not extended outwards, at base 1<sup>st</sup> shortened before scutellum. No specialized setae.</p><!--PageBreak--><p><italic>Ventral areas</italic>. Mesocoxae tangent. Median apophysis of mesoventrite triangular, short, median apophysis of metaventrite rather narrow and elongate, tuberculiform. Anterior metasternal rim fine. Abdomen (<xref ref-type="fig" rid="F2">Fig. 6</xref>) strongly and densely punctate, punctures moderately deep, scales not condensed, finer than on disc of metaventrite. First abdominal ventrite ca. 1.8 × as long as 2<sup>nd</sup>, this as long as 5<sup>th</sup>. Suture I marked. Fifth ventrite subtruncate at apex.</p><p><italic>Pygidium</italic> (<xref ref-type="fig" rid="F2">Fig. 7</xref>) of apionine type, with apical flange weakly and widely notched medially.</p><p><italic>Legs</italic>. Tibiae unarmed. Tarsi robust, 1<sup>st</sup> protarsomere 1.11 × as long as wide, 2<sup>nd</sup> transverse, 0.73 × as long as wide, 0.8 × as long as 1<sup>st</sup>, 3<sup>rd</sup> 0.69 × as long as wide, deeply bilobed, onychium 3.24 × as long as wide, surpassing lobes of 3<sup>rd</sup> tarsomere by 0.54 × its own length. No tarsomere ventrally spined. Claws weakly incrassate at base, not toothed.</p><!--PageBreak--><p><italic>Genitalia and terminalia</italic>: Tegmen (<xref ref-type="fig" rid="F3">Fig. 11</xref>) with parameroid lobes shorter than dorsal portion of ring, apically subtriangular, with short apical membranous microsetose area, basal sclerotized area with some irregularly arranged short macrochaetae and sensilla. Fenestrae separated, curved. Prostegium fused to free ring, with a deep triangular notch and one basal tooth on each side, the teeth with a small inner prominence. Linea arquata obsolete. Free ring and manubrium flattened. Penis (<xref ref-type="fig" rid="F3">Figs 9–10</xref>) weakly compressed, apex of pedon prominent as a trapezoidal truncate plate in dorsal view, in side view gently curved with the apex weakly recurved. Internal sac with apical spicules uniform, ca. 10 µm long, rather condensed in a subtriangular patch, medially with two pieces apparently formed by conglomerate teeth, ca. 80 µm long, and basally with some sparse minute spicules and asperities. Spiculum gastrale (<xref ref-type="fig" rid="F2">Fig. 8</xref>) Y-shaped, slightly asymmetrically curved, manubrium ca. 2.5 × as long as arms.</p><!--PageBreak--></tp:treatment-sec><tp:treatment-sec sec-type="Note"><title>Note.</title><p>This description is based only on the male sex, the female is presently unknown.</p></tp:treatment-sec><tp:treatment-sec sec-type="Material examined"><title>Material examined.</title><p>The lectotype male of <italic><tp:taxon-name>Apion limbatum</tp:taxon-name></italic> Thunberg, 1813, as mentioned above.</p></tp:treatment-sec><tp:treatment-sec sec-type="Etymology"><title>Etymology.</title><p>This genus is named after Carl Peter Thunberg, the illustrious Swedish naturalist and almost certainly the collector of the type species, during his travels in present-day South Africa.</p></tp:treatment-sec><tp:treatment-sec><!--Section generated to contain objects referenced in tp:taxon-treatment.--><fig id="F1" position="float" orientation="portrait"><label>Figures 1–5.</label><caption><p>Type specimens in Thunberg’s collection <bold>1</bold> <italic><tp:taxon-name>Apion limbatum</tp:taxon-name></italic> Thunberg, 1813, lectotype male, dorsal view <bold>2</bold> <italic><tp:taxon-name>Apion limbatum</tp:taxon-name></italic> Thunberg, 1813, lectotype male, lateral view <bold>3</bold> <italic><tp:taxon-name>Apion astragali</tp:taxon-name></italic> Thunberg, 1815, lectotype male, dorsolateral view <bold>4</bold> <italic><tp:taxon-name>Apion punctigerum</tp:taxon-name></italic> Thunberg, 1815, lectotype, dorsolateral view <bold>5</bold> <italic><tp:taxon-name>Apion sanguineum</tp:taxon-name></italic> Thunberg, 1815, syntype, dorsal view.</p></caption><graphic xmlns:xlink="http://www.w3.org/1999/xlink" xlink:href="ZooKeys-317-089-g001.jpg" position="float" orientation="portrait" xlink:type="simple"/></fig><fig id="F2" position="float" orientation="portrait"><label>Figures 6–8.</label><caption><p><italic><tp:taxon-name>Thunbergapion limbatum</tp:taxon-name></italic> (Thunberg, 1813) <bold>6</bold> Abdominal sternites, ventral view <bold>7</bold> Male pygidium, dorsal view <bold>8</bold> Male ninth sternite (spiculum gastrale). Scale: 100 µm.</p></caption><graphic xmlns:xlink="http://www.w3.org/1999/xlink" xlink:href="ZooKeys-317-089-g002.jpg" position="float" orientation="portrait" xlink:type="simple"/></fig><fig id="F3" position="float" orientation="portrait"><label>Figures 9–11.</label><caption><p><italic><tp:taxon-name>Thunbergapion limbatum</tp:taxon-name></italic> (Thunberg, 1813) <bold>9</bold> Penis, dorsal view, inner sac armature figured outside <bold>10</bold> Penis, lateral view <bold>11</bold> Tegmen, dorsal view. Scale: 100 µm.</p></caption><graphic xmlns:xlink="http://www.w3.org/1999/xlink" xlink:href="ZooKeys-317-089-g003.jpg" position="float" orientation="portrait" xlink:type="simple"/></fig></tp:treatment-sec><ref-list><ref id="B1"><mixed-citation xmlns:xlink="http://www.w3.org/1999/xlink" xlink:type="simple"><person-group><name name-style="western"><surname>Alonso-Zarazaga</surname><given-names>MA</given-names></name></person-group> (<year>1990</year>) <article-title>Revision of the supraspecific taxa in the Palaearctic Apionidae Schoenherr, 1823 (Coleoptera, Curculionoidea). 2. Subfamily Apioninae Schoenherr, 1823: introduction, keys and descriptions.</article-title><source>Graellsia</source><volume>46</volume>: <fpage>19</fpage>-<lpage>156</lpage>.</mixed-citation></ref></ref-list></tp:taxon-treatment>
