# Supplementary material for: Types of species of Apionidae (Coleoptera) described by Carl Peter Thunberg (1743–1828) with description of a new genus
Source: Zookeys. 2013 Jun 22;(317):89–101. doi: 10.3897/zookeys.317.5477 (PMC3744141; doi:10.3897/zookeys.317.5477)
Supplement: XML Treatment for Thunbergapion limbatum [file zookeys.317.5477-treatment7.xml]

<!DOCTYPE tp:taxon-treatment
  PUBLIC "-//TaxonX//DTD Taxonomic Treatment Publishing DTD v0 20100105//EN" "tax-treatment-NSO.dtd">
<tp:taxon-treatment xmlns:tp="http://www.plazi.org/taxpub"><tp:treatment-meta><mixed-citation publication-type="journal"><person-group><name><surname>Alonso-Zarazaga</surname><given-names>Miguel A.</given-names></name></person-group><article-title>Types of species of Apionidae (Coleoptera) described by Carl Peter Thunberg (1743–1828) with description of a new genus</article-title><source>Zookeys</source><day>22</day><month>6</month><year>2013</year><volume>2013</volume><issue>317</issue><fpage>89</fpage><lpage>101</lpage><pub-id pub-id-type="doi">10.3897/zookeys.317.5477</pub-id></mixed-citation></tp:treatment-meta><tp:nomenclature><tp:taxon-name>
                        <tp:taxon-name-part taxon-name-part-type="genus">Thunbergapion</tp:taxon-name-part>
                        <tp:taxon-name-part taxon-name-part-type="species">limbatum</tp:taxon-name-part>
                        <object-id xmlns:xlink="http://www.w3.org/1999/xlink" xlink:type="simple">http://species-id.net/wiki/Thunbergapion_limbatum</object-id>
                    </tp:taxon-name><tp:taxon-authority>(Thunberg, 1813)</tp:taxon-authority><tp:taxon-status xmlns:xlink="http://www.w3.org/1999/xlink" xlink:type="simple">comb. n.</tp:taxon-status></tp:nomenclature><tp:treatment-sec sec-type="Description of lectotype"><title>Description of lectotype.</title><p><italic>Measurements</italic> (in µm): Body length (not including head and rostrum): 1834. Rostrum: length: 628; width (apical): 120, (mesorostral): 126. Distance from antennal insertions to base: 209. Forehead: width: 107. Eyes: length: 168. Scapes: length: 168; maximum width: 26. Desmomeres 1–7 (length × width): 52 × 26, 31 × 21, 31 × 21, 31 × 21, 31 × 21, 21 × 21, 21 × 21. Clubs (length × width): 178 × 68. Pronotum: length: 492; width (apical): 429, (maximal): 544, (basal): 492. Elytra: length: 1342; joint width (at humeri): 650, (maximal): 900 (last two gross estimations due to open elytra).</p><p><italic>Vestiture</italic> of upperside consisting of short, lanceolate to elliptical white scales, ca. 30 ×10 µm on pronotum, sparse, not or hardly surpassing margins of punctures, those on elytral interstriae similar, usually touching one another in the row, rarely overlapping, forming duplicate irregular rows in some parts along the interstriae, those of striae smaller, about half the size of the interstrial ones, not touching; elytral scales condensed on the basal third of scutellar interstriae and on basal two thirds of the costal interstriae; ventral scales finer and longer (ca. 50 ×7 µm), condensed on mesoventrite and mesopleural sclerites and on sides of metaventrite and metanepisternum, except the strikingly bare anterolateral angles of metaventrite, sparser on metasternal disc.</p><p><italic>Antennae</italic> dark piceous brown, shortly setose. Funicles subcylindrical, rather compact.</p><p><italic>Pronotum</italic> with large superficial punctures ca. 30 µm in diameter, separated by ca. 10 µm, integument weakly microreticulate, shining.</p><p><italic>Elytra</italic> with striae about half as wide as interstriae.</p><p><italic>Wings</italic>. Macropterous.</p><p><italic>Legs</italic> robust, profemora 2.34 × as long as wide, protibiae straight, widening towards apex, 5.35 × as long as wide.</p></tp:treatment-sec></tp:taxon-treatment>
